# Supplementary material for: The T2-FLAIR Mismatch Sign as an Imaging Indicator of IDH-Mutant, 1p/19q Non-Codeleted Lower Grade Gliomas: A Systematic Review and Diagnostic Accuracy Meta-Analysis
Source: Diagnostics (Basel). 2021 Sep 4;11(9):1620. doi: 10.3390/diagnostics11091620 (PMC8471804; doi:10.3390/diagnostics11091620)
Supplement: Supplementary file 1 [file diagnostics-11-01620-s001.zip]

Archive with 1 entries (1 files):
- diagnostics-1283059-supplementary.pdf
